# Supplementary material for: Dissecting the Illegal Ivory Trade: An Analysis of Ivory Seizures Data
Source: PLoS One. 2013 Oct 18;8(10):e76539. doi: 10.1371/journal.pone.0076539 (PMC3799824; doi:10.1371/journal.pone.0076539)
Supplement: Data File S2 — Weight (in kg) of each raw ivory seizure and the year in which it was seized. These data were used to estimate the weights index for the raw ivory classes. (CSV) [file pone.0076539.s008.csv]

Year	Weight
1996	0.85
1996	0.9
1996	0.9
1996	1
1996	1.43
1996	1.95
1996	2.15
1996	2.3
1996	2.37
1996	2.4
1996	2.45
1996	2.5
1996	2.996
1996	3
1996	3
1996	3.1
1996	3.35
1996	3.9
1996	4
1996	4
1996	4.14
1996	4.15
1996	4.4
1996	4.75
1996	4.81
1996	4.95
1996	5
1996	5.15
1996	5.45
1996	5.5
1996	5.55
1996	6
1996	6
1996	6.05
1996	6.43
1996	6.57
1996	7.15
1996	7.8
1996	7.9
1996	8.4
1996	8.4
1996	8.48
1996	9
1996	9
1996	10.35
1996	10.5
1996	10.5
1996	10.5
1996	10.55
1996	10.9
1996	11
1996	11.2
1996	12
1996	12
1996	12.35
1996	12.85
1996	13.2
1996	13.55
1996	14.15
1996	14.5
1996	15
1996	15.6
1996	16.05
1996	17.05
1996	17.5
1996	20
1996	20
1996	20.8
1996	21
1996	21
1996	21.5
1996	22.05
1996	22.3
1996	24
1996	26.55
1996	30.75
1996	35.55
1996	36.6
1996	37.15
1996	38.4
1996	40
1996	46.5
1996	48.4
1996	50
1996	53
1996	53.85
1996	54.65
1996	56.7
1996	58.45
1996	60
1996	60.8
1996	80.95
1996	104.9
1996	113
1996	140
1996	200
1996	200
1996	200
1996	210
1996	221
1996	270
1996	270.7
1996	749.1
1996	1106.59
1996	1933.8
1996	3073.2
1996	4000
1997	0.5
1997	0.6
1997	0.65
1997	0.75
1997	0.75
1997	0.838
1997	0.955
1997	1
1997	1
1997	1
1997	1.2
1997	1.25
1997	1.35
1997	1.4
1997	1.4
1997	1.4
1997	1.429
1997	1.5
1997	1.573
1997	1.6
1997	1.65
1997	1.732
1997	1.75
1997	1.75
1997	1.772
1997	1.8
1997	2
1997	2
1997	2
1997	2.05
1997	2.19
1997	2.4
1997	2.4
1997	2.5
1997	2.502
1997	2.55
1997	2.65
1997	2.721
1997	2.75
1997	2.76
1997	3
1997	3
1997	3.02
1997	3.1
1997	3.2
1997	3.592
1997	3.63
1997	3.7
1997	3.775
1997	3.85
1997	4
1997	4
1997	4.17
1997	4.2
1997	4.243
1997	4.267
1997	4.65
1997	4.75
1997	4.75
1997	4.75
1997	4.76
1997	4.806
1997	5
1997	5.021
1997	5.1
1997	5.45
1997	5.49
1997	5.5
1997	5.5
1997	5.5
1997	5.51
1997	5.75
1997	5.75
1997	5.785
1997	5.85
1997	5.9
1997	6.25
1997	6.3
1997	6.6
1997	6.65
1997	6.9
1997	7.04
1997	7.25
1997	7.3
1997	7.41
1997	7.55
1997	7.55
1997	7.636
1997	7.755
1997	7.998
1997	8.6
1997	8.7
1997	9
1997	9.25
1997	9.3
1997	9.377
1997	10
1997	10
1997	10.25
1997	10.3
1997	10.75
1997	11.1
1997	11.75
1997	12.05
1997	12.35
1997	13
1997	13
1997	14
1997	14
1997	14.15
1997	14.2
1997	15
1997	15
1997	15
1997	15.1
1997	15.1
1997	15.1
1997	15.15
1997	15.4
1997	15.6
1997	16
1997	16
1997	17.5
1997	18
1997	18.1
1997	19.75
1997	19.8
1997	20.25
1997	20.8
1997	22.05
1997	22.5
1997	22.8
1997	23.85
1997	24.5
1997	25
1997	27.15
1997	29.148
1997	30
1997	33.1
1997	35.263
1997	41.5
1997	41.5
1997	42.3
1997	46.2
1997	46.35
1997	46.5
1997	56
1997	59.3
1997	60.15
1997	62.45
1997	62.5
1997	67.3
1997	92
1997	103.3
1997	130
1997	300
1997	319.1
1997	352.5
1997	366
1997	500
1997	597.46
1998	0.576
1998	1
1998	1.1
1998	1.1
1998	1.15
1998	1.2
1998	1.4
1998	1.42
1998	1.5
1998	1.67
1998	1.9
1998	1.9
1998	1.94
1998	2
1998	2.06
1998	2.15
1998	2.2
1998	2.24
1998	2.24
1998	2.25
1998	2.37
1998	2.5
1998	2.5
1998	2.5
1998	2.8
1998	2.82
1998	2.9
1998	2.92
1998	2.92
1998	2.95
1998	3
1998	3
1998	3.08
1998	3.25
1998	3.6
1998	3.6
1998	3.68
1998	3.75
1998	3.85
1998	3.9
1998	3.95
1998	4
1998	4.2
1998	4.2
1998	4.24
1998	4.35
1998	4.65
1998	4.9
1998	5
1998	5.06
1998	5.38
1998	5.46
1998	5.8
1998	5.93
1998	6
1998	6
1998	6.1
1998	6.28
1998	6.35
1998	6.5
1998	6.8
1998	6.87
1998	7
1998	7
1998	7.25
1998	7.46
1998	7.5
1998	7.505
1998	7.55
1998	7.85
1998	8
1998	8.25
1998	8.35
1998	8.384
1998	8.5
1998	8.7
1998	8.75
1998	8.75
1998	8.9
1998	9
1998	9
1998	9.16
1998	9.5
1998	9.5
1998	9.76
1998	9.8
1998	10
1998	11
1998	11.55
1998	12
1998	12.5
1998	13.3
1998	14.05
1998	15
1998	15
1998	15
1998	15
1998	15
1998	15.3
1998	15.5
1998	17
1998	18
1998	18.25
1998	19
1998	19.35
1998	20
1998	21
1998	28
1998	28.5
1998	30
1998	33.4
1998	36.8
1998	38.3
1998	39.25
1998	40.25
1998	41.43
1998	43.3
1998	45.25
1998	50
1998	55.3
1998	58
1998	68.8
1998	71
1998	75
1998	82.7
1998	84
1998	89.4
1998	92.25
1998	125
1998	190.7
1998	211.9
1998	220
1998	490
1998	576
1998	1453.5
1998	1591
1999	0.495
1999	0.5
1999	0.6
1999	0.64
1999	0.7
1999	0.8
1999	0.9
1999	1
1999	1
1999	1.11
1999	1.18
1999	1.184
1999	1.25
1999	1.3
1999	1.412
1999	1.42
1999	1.5
1999	1.55
1999	1.56
1999	1.75
1999	1.9
1999	1.93
1999	1.94
1999	1.96
1999	2
1999	2.02
1999	2.142
1999	2.2
1999	2.4
1999	2.78
1999	2.78
1999	2.8
1999	2.95
1999	2.96
1999	3
1999	3
1999	3
1999	3
1999	3
1999	3.2
1999	3.37
1999	3.38
1999	3.434
1999	3.45
1999	3.5
1999	3.5
1999	3.5
1999	3.56
1999	3.6
1999	3.75
1999	3.96
1999	4
1999	4
1999	4
1999	4
1999	4
1999	4.05
1999	4.1
1999	4.25
1999	4.6
1999	4.6
1999	4.66
1999	4.8
1999	4.8
1999	5
1999	5
1999	5.06
1999	5.3
1999	5.5
1999	5.5
1999	5.6
1999	5.75
1999	5.8
1999	5.85
1999	5.9
1999	6
1999	6
1999	6
1999	6
1999	6
1999	6.08
1999	6.25
1999	6.3
1999	6.36
1999	6.4
1999	6.44
1999	6.5
1999	6.5
1999	6.75
1999	7
1999	7.1
1999	7.5
1999	7.8
1999	7.85
1999	8
1999	8
1999	8
1999	8.2
1999	8.3
1999	8.34
1999	9.034
1999	9.66
1999	9.85
1999	10
1999	10
1999	10.05
1999	10.56
1999	10.95
1999	11
1999	11.1
1999	11.85
1999	12
1999	12.45
1999	12.46
1999	13
1999	14
1999	14.5
1999	15
1999	15.62
1999	16
1999	16.16
1999	16.2
1999	17.9
1999	18
1999	18
1999	19
1999	19
1999	19
1999	19.1
1999	19.75
1999	19.9
1999	20.7
1999	21.35
1999	22
1999	22.5
1999	23.3
1999	25.55
1999	29
1999	31.5
1999	34
1999	35.7
1999	40
1999	42.4
1999	45.95
1999	48.7
1999	54
1999	64
1999	64
1999	65
1999	65
1999	65.1
1999	75
1999	78.4
1999	81.5
1999	82.6
1999	247.2
1999	332
1999	352
1999	405
1999	405
1999	457.293
1999	537
1999	700
1999	1845
1999	2020
1999	2934
2000	0.25
2000	0.25
2000	0.3
2000	0.5
2000	0.66
2000	0.875
2000	1
2000	1
2000	1
2000	1.056
2000	1.1
2000	1.104
2000	1.245
2000	1.25
2000	1.3
2000	1.313
2000	1.35
2000	1.4
2000	1.475
2000	1.5
2000	1.5
2000	1.55
2000	1.748
2000	1.75
2000	1.8
2000	1.828
2000	1.9
2000	1.98
2000	2
2000	2
2000	2
2000	2
2000	2.185
2000	2.38
2000	2.388
2000	2.45
2000	2.5
2000	2.523
2000	2.6
2000	2.6
2000	2.65
2000	2.653
2000	2.7
2000	2.892
2000	2.894
2000	3
2000	3.081
2000	3.5
2000	3.6
2000	3.77
2000	3.8
2000	3.85
2000	3.946
2000	4
2000	4.5
2000	4.5
2000	4.5
2000	4.5
2000	4.5
2000	4.64
2000	4.82
2000	4.85
2000	5
2000	5
2000	5
2000	5.159
2000	5.5
2000	5.6
2000	6
2000	6.35
2000	6.8
2000	7
2000	7
2000	7
2000	7.5
2000	7.6
2000	7.8
2000	8
2000	9.2
2000	9.264
2000	9.3
2000	9.6
2000	9.9
2000	10
2000	10
2000	10
2000	10
2000	10
2000	10
2000	10.6
2000	11
2000	11
2000	11.6
2000	11.82
2000	12
2000	12
2000	13
2000	14
2000	14
2000	14
2000	14
2000	14.35
2000	15
2000	15.5
2000	16
2000	16
2000	17
2000	17
2000	17.2
2000	17.3
2000	18.5
2000	18.501
2000	18.6
2000	19
2000	19.6
2000	20
2000	20
2000	20
2000	20
2000	20
2000	20.5
2000	21.22
2000	22
2000	22.5
2000	23.3
2000	23.5
2000	24
2000	24.5
2000	25
2000	26
2000	26
2000	26.5
2000	26.745
2000	30
2000	30
2000	30.5
2000	30.5
2000	32
2000	35
2000	36
2000	37
2000	40
2000	43.06
2000	44
2000	51.4
2000	53.6
2000	53.7
2000	56
2000	57
2000	62.35
2000	70
2000	72
2000	90.87
2000	91.5
2000	105
2000	123.18
2000	137
2000	138.95
2000	140
2000	150
2000	170.097
2000	490.8
2000	500
2000	800
2000	1525.25
2000	2000
2000	2189.42
2000	3000
2001	0.038
2001	0.25
2001	0.496
2001	0.5
2001	0.5
2001	0.728
2001	0.794
2001	1
2001	1.015
2001	1.03
2001	1.17
2001	1.176
2001	1.2
2001	1.2
2001	1.2
2001	1.2
2001	1.261
2001	1.5
2001	1.561
2001	1.6
2001	1.676
2001	1.85
2001	1.944
2001	2
2001	2
2001	2.087
2001	2.15
2001	2.253
2001	2.459
2001	2.5
2001	2.604
2001	2.645
2001	2.875
2001	2.9
2001	3
2001	3
2001	3.15
2001	3.2
2001	3.2
2001	3.312
2001	3.406
2001	3.7
2001	4
2001	5
2001	5
2001	5.085
2001	5.1
2001	5.9
2001	5.9
2001	6
2001	6
2001	6
2001	6.1
2001	6.95
2001	7
2001	7
2001	7.5
2001	7.5
2001	8
2001	8.11
2001	8.5
2001	9
2001	10
2001	10
2001	11.5
2001	11.6
2001	12
2001	12.7
2001	12.7
2001	12.75
2001	13
2001	13.5
2001	15.5
2001	16
2001	16.05
2001	17
2001	17
2001	17
2001	19
2001	20
2001	21.1
2001	22
2001	22.08
2001	23
2001	23.4
2001	23.5
2001	23.95
2001	24
2001	24.85
2001	25
2001	25
2001	28
2001	28.91
2001	29
2001	32
2001	32.3
2001	33
2001	34.05
2001	35.881
2001	39.95
2001	49
2001	52.9
2001	54
2001	54.5
2001	59.5
2001	67.3
2001	68.38
2001	71.9
2001	91.95
2001	99
2001	106
2001	140
2001	142.6
2001	202.9
2001	213
2001	445
2001	467
2001	470
2001	518.19
2001	827.7
2001	850
2001	1100
2001	2613.5
2002	0.112
2002	0.807
2002	0.885
2002	0.918
2002	1
2002	1.202
2002	1.235
2002	1.492
2002	1.755
2002	1.755
2002	1.799
2002	2
2002	2
2002	2
2002	2
2002	2.021
2002	2.044
2002	2.049
2002	2.1
2002	2.192
2002	2.2
2002	2.27
2002	2.45
2002	2.5
2002	3
2002	3.024
2002	3.047
2002	3.56
2002	3.7
2002	3.9
2002	4
2002	4
2002	4.1
2002	4.1
2002	4.2
2002	4.5
2002	4.5
2002	4.7
2002	4.8
2002	4.9
2002	5
2002	5
2002	5.397
2002	5.5
2002	6
2002	6
2002	6.28
2002	6.5
2002	7
2002	7.314
2002	7.85
2002	7.85
2002	8.5
2002	8.5
2002	8.5
2002	10
2002	10
2002	10.75
2002	10.75
2002	11
2002	11.4
2002	13
2002	13.5
2002	14.5
2002	15
2002	15
2002	15.9
2002	16.5
2002	16.937
2002	18
2002	18
2002	18.85
2002	18.95
2002	19.3
2002	20
2002	20
2002	21
2002	23
2002	23
2002	23
2002	23.7
2002	25.4
2002	29.5
2002	30
2002	32
2002	32
2002	32
2002	32.03
2002	33.3
2002	35
2002	39.6
2002	40.4
2002	40.8
2002	42
2002	43
2002	44
2002	51.5
2002	52.9
2002	53
2002	53.2
2002	54
2002	54.8
2002	59
2002	62.6
2002	67
2002	67.5
2002	70
2002	73.2
2002	75.4
2002	77
2002	77
2002	79.95
2002	80.3
2002	90
2002	94.5
2002	95
2002	97.8
2002	100.1
2002	113.4
2002	145.05
2002	160
2002	160
2002	163
2002	194
2002	195
2002	221.3
2002	246.9
2002	362
2002	506
2002	3207.88
2002	3334.6
2002	6333
2003	0.125
2003	0.2
2003	0.25
2003	0.25
2003	0.3
2003	0.32
2003	0.4
2003	0.422
2003	0.6
2003	0.75
2003	0.972
2003	1
2003	1.04
2003	1.46
2003	1.475
2003	1.7
2003	1.7
2003	1.87
2003	1.9
2003	1.91
2003	2
2003	2
2003	2
2003	2
2003	2
2003	2
2003	2.072
2003	2.1
2003	2.1
2003	2.25
2003	2.25
2003	2.338
2003	2.475
2003	2.52
2003	2.9
2003	3
2003	3
2003	3
2003	3.2
2003	3.35
2003	3.58
2003	3.642
2003	3.8
2003	4
2003	4
2003	4
2003	4.3
2003	4.35
2003	4.5
2003	4.6
2003	4.8
2003	5
2003	5
2003	5.125
2003	5.25
2003	5.4
2003	5.5
2003	5.5
2003	5.6
2003	5.947
2003	6
2003	6
2003	6
2003	6
2003	6
2003	6
2003	6.546
2003	6.7
2003	7
2003	7
2003	7
2003	7.2
2003	7.75
2003	7.8
2003	8
2003	8
2003	8
2003	8
2003	9
2003	9
2003	9.2
2003	9.5
2003	9.563
2003	9.563
2003	9.6
2003	10.5
2003	10.8
2003	10.85
2003	11
2003	11
2003	11.25
2003	11.4
2003	11.5
2003	12
2003	12
2003	12
2003	12
2003	12.45
2003	12.5
2003	12.7
2003	13
2003	13
2003	13
2003	13.7
2003	14.1
2003	14.1
2003	14.54
2003	14.6
2003	15.5
2003	16
2003	16
2003	16.28
2003	17
2003	17.95
2003	18.585
2003	19
2003	19.5
2003	20
2003	20
2003	20.499
2003	20.5
2003	20.7
2003	21
2003	21
2003	22
2003	23
2003	23
2003	23
2003	23.1
2003	23.6
2003	24.5
2003	25
2003	26
2003	26
2003	27.9
2003	28.5
2003	30
2003	30.5
2003	31.5
2003	31.8
2003	33
2003	33.4
2003	34.8
2003	35
2003	36
2003	39
2003	39.6
2003	39.8
2003	40
2003	44
2003	44.4
2003	46
2003	48
2003	50
2003	50
2003	50.6
2003	51
2003	54
2003	55
2003	61
2003	65.8
2003	70
2003	70
2003	79.95
2003	92
2003	100
2003	113.55
2003	142.6
2003	175.4
2003	220.2
2003	361
2003	480.816
2003	501.1
2003	620
2003	1932
2004	0.284
2004	0.5
2004	0.65
2004	1
2004	1
2004	1.1
2004	1.1
2004	1.162
2004	1.48
2004	1.8
2004	1.9
2004	1.962
2004	2
2004	2
2004	2
2004	2.3
2004	2.4
2004	2.6
2004	2.68
2004	2.9
2004	3
2004	3.45
2004	3.85
2004	4
2004	4
2004	4
2004	4.202
2004	5
2004	5.1
2004	5.1
2004	5.3
2004	5.39
2004	5.5
2004	6.5
2004	6.5
2004	7
2004	7.25
2004	7.85
2004	8
2004	8.2
2004	9
2004	9.5
2004	10
2004	10
2004	10
2004	10
2004	11.25
2004	12
2004	12
2004	12.5
2004	13
2004	13
2004	13
2004	14
2004	15
2004	15
2004	20
2004	21
2004	22
2004	23
2004	23.5
2004	23.7
2004	28
2004	28
2004	29
2004	30
2004	32.4
2004	38
2004	39
2004	40
2004	41.4
2004	42
2004	45
2004	45.75
2004	48.5
2004	50
2004	50
2004	52
2004	54.6
2004	61
2004	62
2004	63
2004	69
2004	70
2004	72.6
2004	76
2004	81.4
2004	83
2004	84.78
2004	88.6
2004	107.6
2004	113.25
2004	121.7
2004	140
2004	142.1
2004	267.5
2004	525
2004	870
2005	0.5
2005	0.5
2005	0.568
2005	0.6
2005	0.6
2005	0.666
2005	1
2005	1
2005	1
2005	1
2005	1
2005	1
2005	1.666
2005	2
2005	2
2005	2
2005	2
2005	2
2005	2
2005	2
2005	2
2005	2
2005	2.15
2005	2.5
2005	2.7
2005	3
2005	3
2005	3
2005	3
2005	3.6
2005	3.6
2005	3.7
2005	3.8
2005	4
2005	4.85
2005	5
2005	5.25
2005	5.273
2005	5.5
2005	6
2005	6
2005	6.2
2005	7
2005	7.4
2005	7.5
2005	7.6
2005	7.9
2005	8
2005	8
2005	8.25
2005	8.4
2005	8.75
2005	8.9
2005	9
2005	9
2005	10
2005	10
2005	10.7
2005	11
2005	11
2005	11.5
2005	12
2005	12.5
2005	13
2005	13
2005	13.5
2005	13.5951
2005	14
2005	14.7
2005	14.85
2005	15
2005	15
2005	15
2005	15.3
2005	15.7
2005	16.5
2005	17
2005	17
2005	17.5
2005	18.5
2005	18.9
2005	19
2005	19
2005	19.7
2005	20
2005	20
2005	20
2005	20.35
2005	20.9
2005	20.9
2005	24.5
2005	26
2005	26
2005	26.1
2005	28
2005	30
2005	31
2005	31.1
2005	32.3
2005	33
2005	35
2005	37.5
2005	37.5
2005	40
2005	42
2005	43
2005	46
2005	48
2005	48
2005	48.5
2005	50
2005	50
2005	50
2005	53
2005	53
2005	55.5
2005	60
2005	64
2005	64
2005	88.4
2005	130
2005	167
2005	253
2005	261
2005	286
2005	300
2005	472
2005	503
2005	503
2005	724
2005	1022
2005	3720
2006	0.013
2006	0.1488
2006	0.5
2006	0.5
2006	0.8
2006	0.88
2006	1
2006	1
2006	1
2006	1
2006	1
2006	1.5
2006	1.5
2006	1.666
2006	1.68
2006	1.902
2006	2
2006	2
2006	2
2006	2
2006	2
2006	2.2
2006	2.5
2006	2.6
2006	2.8
2006	3
2006	3
2006	3
2006	3
2006	3
2006	3
2006	3
2006	3
2006	3
2006	3
2006	3.05
2006	3.14
2006	3.15
2006	3.353
2006	3.45
2006	3.5
2006	3.9
2006	4
2006	4
2006	4
2006	4
2006	4.1
2006	4.7
2006	4.9
2006	4.925
2006	5
2006	5
2006	5
2006	5
2006	5
2006	5
2006	5
2006	5
2006	5.7
2006	5.85
2006	5.9
2006	6
2006	6
2006	6.1629
2006	6.922
2006	7
2006	7
2006	7
2006	7.015
2006	7.4
2006	7.6
2006	7.65
2006	8
2006	8
2006	8.25
2006	8.5
2006	8.5
2006	9
2006	9
2006	9.2
2006	9.7
2006	10
2006	10.0214
2006	10.1
2006	10.1
2006	10.5
2006	10.5
2006	10.5
2006	10.8
2006	10.9
2006	11
2006	11.34
2006	11.9
2006	12
2006	12
2006	12
2006	12
2006	12.7
2006	14
2006	14
2006	14.2
2006	14.4
2006	14.97
2006	15
2006	15
2006	15.4
2006	16
2006	16
2006	16
2006	16
2006	16.34
2006	16.5
2006	16.5
2006	16.5
2006	17.2
2006	18
2006	19
2006	19.3
2006	20
2006	20
2006	20
2006	20
2006	20.5
2006	20.8
2006	22.21
2006	24
2006	27.5
2006	28
2006	29.2
2006	30
2006	30.2
2006	32
2006	32.8
2006	35
2006	35.5
2006	36
2006	36
2006	37
2006	37.1
2006	37.19
2006	39.4
2006	39.5
2006	39.7
2006	40
2006	40
2006	40.4583
2006	42
2006	45
2006	45.8
2006	46.96
2006	47
2006	47.5
2006	48
2006	48
2006	50
2006	52
2006	52
2006	54
2006	54.05
2006	60
2006	64
2006	65
2006	67
2006	70
2006	70.8
2006	75.746
2006	81
2006	82
2006	84.9806
2006	85
2006	86
2006	87
2006	88.22
2006	96.9
2006	97
2006	117.5
2006	160
2006	168.5
2006	185
2006	215.69
2006	246
2006	253
2006	470
2006	1800
2006	2154
2006	2409
2006	2600
2006	3026
2006	3903
2007	0.222
2007	0.25
2007	0.541
2007	0.75
2007	0.805
2007	1.078
2007	1.766
2007	1.8
2007	1.81
2007	1.87
2007	2
2007	2.122
2007	2.2
2007	2.75
2007	2.95
2007	3
2007	3
2007	3.2
2007	3.288
2007	3.5
2007	4.4
2007	4.45
2007	4.5
2007	5
2007	5.8
2007	5.8
2007	7
2007	7.32
2007	7.6
2007	7.77
2007	8
2007	8.432
2007	9
2007	9
2007	9
2007	10
2007	10
2007	10.1
2007	10.25
2007	11.5
2007	12.85
2007	14
2007	14.3
2007	14.4
2007	16.5
2007	16.537
2007	17.5
2007	18.2
2007	18.3
2007	19
2007	19
2007	19.9
2007	20
2007	21.25
2007	21.9
2007	22
2007	22.4
2007	23
2007	24
2007	25
2007	26
2007	30
2007	30
2007	32.15
2007	35.45
2007	35.5
2007	42
2007	46.3
2007	52.95
2007	56.5
2007	58
2007	59.9
2007	62
2007	64
2007	66.3
2007	70
2007	75.32
2007	76.2
2007	84.3
2007	84.6
2007	85
2007	86.73
2007	91
2007	93.9
2007	100
2007	154.45
2007	156.3
2007	161.5
2007	168
2007	206.68
2007	242
2007	274.5
2007	525.96
2007	731.2
2008	0.044
2008	0.149
2008	0.25
2008	0.39
2008	0.44
2008	0.44
2008	0.55
2008	0.75
2008	0.88
2008	0.89
2008	0.89
2008	0.9
2008	1
2008	1
2008	1
2008	1
2008	1.03
2008	1.2
2008	1.2
2008	1.25
2008	1.2679
2008	1.33
2008	1.33
2008	1.45
2008	1.5
2008	1.68
2008	1.8
2008	2
2008	2
2008	2
2008	2.23
2008	2.67
2008	2.67
2008	2.67
2008	4
2008	4
2008	4.01
2008	4.03
2008	4.35
2008	4.5
2008	4.6
2008	4.9
2008	5
2008	5
2008	5
2008	5.3
2008	5.35
2008	5.38
2008	5.5
2008	5.95
2008	6
2008	6
2008	6
2008	6.05
2008	6.36
2008	6.5
2008	6.6
2008	6.69
2008	7
2008	7
2008	7.14
2008	8
2008	8
2008	8
2008	8
2008	8
2008	9.2941
2008	9.6
2008	10
2008	10
2008	10.7
2008	11
2008	11
2008	11
2008	12
2008	12.2
2008	12.5
2008	12.55
2008	13.15
2008	13.5
2008	13.53
2008	14
2008	16.7
2008	17.4
2008	18
2008	18
2008	19
2008	19.5
2008	19.9
2008	20
2008	20
2008	20.95
2008	22
2008	23.8
2008	24.3
2008	25
2008	26
2008	26
2008	27.3
2008	28
2008	28
2008	28
2008	30.45
2008	31.6
2008	32
2008	33.2
2008	36
2008	37.7
2008	38
2008	40.5
2008	46
2008	46.08
2008	48.72
2008	49
2008	49
2008	52.65
2008	55.5
2008	58.1
2008	59.6
2008	62.5
2008	63
2008	63.31
2008	64.6
2008	75
2008	84.3
2008	102.4
2008	110.5
2008	120
2008	132.35
2008	151.79
2008	200
2008	228
2008	329
2008	790
2009	0.1
2009	0.5
2009	0.5
2009	0.65
2009	0.674
2009	0.7
2009	0.75
2009	0.8
2009	0.8
2009	0.9
2009	0.9
2009	0.9
2009	0.939
2009	0.972
2009	1
2009	1
2009	1.09
2009	1.1
2009	1.1
2009	1.1
2009	1.1
2009	1.16
2009	1.2
2009	1.2
2009	1.2
2009	1.3
2009	1.4
2009	1.4
2009	1.5
2009	1.5
2009	1.6
2009	1.7
2009	1.7
2009	1.8
2009	1.9
2009	1.9
2009	1.943
2009	2
2009	2
2009	2
2009	2
2009	2
2009	2
2009	2
2009	2
2009	2.08
2009	2.108
2009	2.2
2009	2.2
2009	2.2
2009	2.2
2009	2.25
2009	2.3
2009	2.3
2009	2.35
2009	2.407
2009	2.48
2009	2.5
2009	2.5
2009	2.5
2009	2.5
2009	2.5
2009	2.6
2009	2.65
2009	2.7
2009	2.8
2009	2.9
2009	2.9
2009	2.95
2009	3
2009	3
2009	3
2009	3
2009	3
2009	3
2009	3
2009	3.05
2009	3.2
2009	3.45
2009	3.5
2009	3.95
2009	4
2009	4
2009	4
2009	4
2009	4
2009	4.15
2009	4.15
2009	4.3
2009	4.465
2009	4.5
2009	4.5
2009	4.6
2009	4.8
2009	4.9
2009	5
2009	5
2009	5
2009	5
2009	5
2009	5
2009	5
2009	5
2009	5.05
2009	5.3
2009	5.6
2009	5.671
2009	5.9
2009	6
2009	6
2009	6.1
2009	6.5
2009	6.5
2009	6.8
2009	6.85
2009	7
2009	7
2009	7
2009	7
2009	7
2009	7
2009	7
2009	7.25
2009	7.5
2009	8
2009	8
2009	8
2009	8
2009	8
2009	8.4
2009	8.46
2009	8.5
2009	8.5
2009	8.7
2009	8.748
2009	9
2009	9
2009	9
2009	10
2009	10
2009	10
2009	10
2009	10
2009	10
2009	10
2009	10.7
2009	10.7
2009	10.75
2009	10.9
2009	11
2009	12
2009	12
2009	12
2009	13.2
2009	13.2
2009	13.5
2009	13.6
2009	14
2009	14
2009	14.5
2009	14.5
2009	14.75
2009	15
2009	15
2009	15
2009	15
2009	15.1
2009	15.96
2009	16
2009	16
2009	16
2009	16
2009	16.3
2009	17
2009	17.5
2009	17.5
2009	17.7
2009	18
2009	18
2009	18
2009	18.5
2009	19.05
2009	19.35
2009	19.45
[truncated: 471 more rows]
