# Supplementary material for: Dissecting the Illegal Ivory Trade: An Analysis of Ivory Seizures Data
Source: PLoS One. 2013 Oct 18;8(10):e76539. doi: 10.1371/journal.pone.0076539 (PMC3799824; doi:10.1371/journal.pone.0076539)
Supplement: Data File S3 — Weight (in kg) of each worked ivory seizure and the year in which it was seized. The weights provided in the file are the raw ivory equivalent (RIE) weights obtained by dividing the recorded weight by 0.7 as described in the Materials and Methods section. These data were used to estimate the weights index for the worked ivory classes. (CSV) [file pone.0076539.s009.csv]

Year	RIE Weight
1996	0.1
1996	0.214285714
1996	0.214285714
1996	0.502857143
1996	0.571428571
1996	0.714285714
1996	0.714285714
1996	0.714285714
1996	0.814285714
1996	1.071428571
1996	1.128571429
1996	1.142857143
1996	1.428571429
1996	1.428571429
1996	1.428571429
1996	1.428571429
1996	1.428571429
1996	1.428571429
1996	1.571428571
1996	1.571428571
1996	1.714285714
1996	1.834285714
1996	1.857142857
1996	1.971428571
1996	2
1996	2.157142857
1996	2.285714286
1996	2.685714286
1996	2.857142857
1996	3.428571429
1996	3.571428571
1996	4.285714286
1996	4.714285714
1996	5.357142857
1996	6.285714286
1996	6.571428571
1996	7.142857143
1996	7.142857143
1996	7.2
1996	9
1996	9.114285714
1996	10
1996	11.57142857
1996	12.85714286
1996	12.85714286
1996	14.28571429
1996	15.57142857
1996	17.85714286
1996	18.42857143
1996	20.71428571
1996	28.57142857
1996	29.28571429
1996	36.85714286
1996	145.7142857
1996	502.8571429
1996	1194.857143
1997	0.1
1997	0.142857143
1997	0.142857143
1997	0.142857143
1997	0.142857143
1997	0.142857143
1997	0.142857143
1997	0.142857143
1997	0.162857143
1997	0.285714286
1997	0.285714286
1997	0.285714286
1997	0.337142857
1997	0.375714286
1997	0.428571429
1997	0.428571429
1997	0.501428571
1997	0.571428571
1997	0.571428571
1997	0.571428571
1997	0.571428571
1997	0.611428571
1997	0.665714286
1997	0.822857143
1997	0.857142857
1997	0.857142857
1997	0.915714286
1997	1
1997	1.017142857
1997	1.054285714
1997	1.142857143
1997	1.142857143
1997	1.151428571
1997	1.194285714
1997	1.202857143
1997	1.285714286
1997	1.421428571
1997	1.428571429
1997	1.428571429
1997	1.514285714
1997	2
1997	2
1997	2.071428571
1997	2.225714286
1997	2.425714286
1997	2.44
1997	2.642857143
1997	2.66
1997	2.667142857
1997	2.721428571
1997	2.758571429
1997	2.781428571
1997	2.815714286
1997	2.96
1997	3.36
1997	3.428571429
1997	3.714285714
1997	4.214285714
1997	4.428571429
1997	5.285714286
1997	5.714285714
1997	7.142857143
1997	7.37
1997	8.032857143
1997	8.285714286
1997	8.434285714
1997	8.571428571
1997	10.33285714
1997	14.28571429
1997	23.16142857
1997	31.05857143
1997	33.85714286
1997	50
1997	57.14285714
1997	71.42857143
1997	85.71428571
1997	85.71428571
1997	141.8571429
1998	0.025714286
1998	0.068571429
1998	0.142857143
1998	0.142857143
1998	0.142857143
1998	0.142857143
1998	0.142857143
1998	0.142857143
1998	0.357142857
1998	0.357142857
1998	0.428571429
1998	0.428571429
1998	0.428571429
1998	0.498571429
1998	0.52
1998	0.571428571
1998	0.612857143
1998	0.727142857
1998	0.768571429
1998	0.97
1998	1.154285714
1998	1.228571429
1998	1.241428571
1998	1.428571429
1998	1.428571429
1998	1.437142857
1998	1.481428571
1998	1.571428571
1998	1.571428571
1998	1.862857143
1998	2.142857143
1998	2.142857143
1998	2.142857143
1998	2.457142857
1998	2.517142857
1998	2.571428571
1998	2.714285714
1998	2.828571429
1998	2.857142857
1998	2.857142857
1998	3.142857143
1998	3.43
1998	3.571428571
1998	3.571428571
1998	3.857142857
1998	4.285714286
1998	4.714285714
1998	5
1998	5
1998	5.285714286
1998	6.142857143
1998	7.142857143
1998	7.142857143
1998	7.857142857
1998	8.571428571
1998	9.142857143
1998	9.38
1998	10.42857143
1998	10.76
1998	11.28571429
1998	14.28571429
1998	17.85714286
1998	19.14285714
1998	29.97571429
1998	31.42857143
1998	35.71428571
1998	35.71428571
1998	49.14285714
1998	54.28571429
1998	59.28571429
1998	158.4714286
1998	862.8571429
1999	0.014285714
1999	0.118571429
1999	0.142857143
1999	0.145714286
1999	0.19
1999	0.228571429
1999	0.24
1999	0.257142857
1999	0.281428571
1999	0.285714286
1999	0.285714286
1999	0.285714286
1999	0.285714286
1999	0.285714286
1999	0.285714286
1999	0.348571429
1999	0.355714286
1999	0.427142857
1999	0.428571429
1999	0.428571429
1999	0.431428571
1999	0.457142857
1999	0.477142857
1999	0.55
1999	0.571428571
1999	0.642857143
1999	0.645714286
1999	0.714285714
1999	0.714285714
1999	0.795714286
1999	0.8
1999	0.857142857
1999	0.857142857
1999	0.885714286
1999	0.897142857
1999	0.907142857
1999	0.915714286
1999	0.928571429
1999	1
1999	1
1999	1
1999	1.002857143
1999	1.002857143
1999	1.021428571
1999	1.057142857
1999	1.128571429
1999	1.142857143
1999	1.142857143
1999	1.285714286
1999	1.285714286
1999	1.285714286
1999	1.305714286
1999	1.314285714
1999	1.34
1999	1.35
1999	1.385714286
1999	1.422857143
1999	1.428571429
1999	1.428571429
1999	1.428571429
1999	1.428571429
1999	1.428571429
1999	1.428571429
1999	1.477142857
1999	1.714285714
1999	1.714285714
1999	1.714285714
1999	1.8
1999	1.857142857
1999	1.914285714
1999	2.057142857
1999	2.142857143
1999	2.142857143
1999	2.381428571
1999	2.542857143
1999	2.571428571
1999	2.622857143
1999	2.645714286
1999	2.857142857
1999	2.857142857
1999	2.857142857
1999	2.86
1999	3.142857143
1999	3.142857143
1999	3.614285714
1999	3.714285714
1999	3.857142857
1999	4.157142857
1999	4.285714286
1999	4.285714286
1999	4.285714286
1999	4.285714286
1999	4.424285714
1999	4.428571429
1999	4.428571429
1999	4.571428571
1999	5.382857143
1999	5.714285714
1999	5.714285714
1999	5.714285714
1999	5.857142857
1999	6.428571429
1999	6.757142857
1999	7.714285714
1999	7.925714286
1999	8.428571429
1999	8.742857143
1999	10
1999	10.14285714
1999	10.42857143
1999	11.14285714
1999	14
1999	14.2
1999	15.67
1999	17.14285714
1999	18.57142857
1999	20
1999	22.85714286
1999	25.21
1999	49
1999	50
1999	54.28571429
1999	57.14285714
1999	57.14285714
1999	64.28571429
1999	330.7942857
1999	398.5714286
1999	600
2000	0.015285714
2000	0.021428571
2000	0.022714286
2000	0.025857143
2000	0.034571429
2000	0.035857143
2000	0.052285714
2000	0.077571429
2000	0.083571429
2000	0.084142857
2000	0.094857143
2000	0.095142857
2000	0.104571429
2000	0.117142857
2000	0.12
2000	0.127142857
2000	0.129857143
2000	0.142857143
2000	0.142857143
2000	0.142857143
2000	0.151428571
2000	0.152857143
2000	0.171428571
2000	0.185714286
2000	0.199142857
2000	0.202857143
2000	0.207857143
2000	0.214285714
2000	0.224285714
2000	0.227142857
2000	0.232857143
2000	0.242857143
2000	0.242857143
2000	0.248571429
2000	0.271428571
2000	0.271428571
2000	0.285714286
2000	0.285714286
2000	0.324285714
2000	0.382857143
2000	0.414285714
2000	0.437142857
2000	0.447142857
2000	0.462857143
2000	0.474285714
2000	0.5
2000	0.535714286
2000	0.542857143
2000	0.565714286
2000	0.571428571
2000	0.571428571
2000	0.584285714
2000	0.585714286
2000	0.594285714
2000	0.657142857
2000	0.657142857
2000	0.691428571
2000	0.692857143
2000	0.698571429
2000	0.71
2000	0.714285714
2000	0.714285714
2000	0.714285714
2000	0.714285714
2000	0.714285714
2000	0.765714286
2000	0.785714286
2000	0.817142857
2000	0.832857143
2000	0.835714286
2000	0.857142857
2000	0.857142857
2000	0.862857143
2000	0.877142857
2000	0.908571429
2000	0.922857143
2000	0.942857143
2000	0.954285714
2000	0.968571429
2000	1.004285714
2000	1.025671429
2000	1.032857143
2000	1.034285714
2000	1.048571429
2000	1.071428571
2000	1.094285714
2000	1.13
2000	1.144285714
2000	1.157142857
2000	1.171428571
2000	1.171428571
2000	1.171428571
2000	1.177142857
2000	1.185714286
2000	1.225714286
2000	1.228571429
2000	1.248571429
2000	1.26
2000	1.285714286
2000	1.285714286
2000	1.29
2000	1.307142857
2000	1.32
2000	1.357142857
2000	1.357142857
2000	1.411428571
2000	1.428571429
2000	1.428571429
2000	1.428571429
2000	1.428571429
2000	1.428571429
2000	1.444285714
2000	1.464285714
2000	1.571428571
2000	1.621428571
2000	1.642857143
2000	1.751428571
2000	1.785714286
2000	1.791428571
2000	1.835714286
2000	1.867142857
2000	1.905714286
2000	1.928571429
2000	1.934285714
2000	2.06
2000	2.1
2000	2.214285714
2000	2.302857143
2000	2.315714286
2000	2.321428571
2000	2.371428571
2000	2.4
2000	2.425714286
2000	2.428571429
2000	2.501428571
2000	2.538571429
2000	2.672857143
2000	2.684285714
2000	2.731428571
2000	2.771428571
2000	2.85
2000	2.857142857
2000	2.862857143
2000	3.024285714
2000	3.028571429
2000	3.028571429
2000	3.03
2000	3.074285714
2000	3.142857143
2000	3.214285714
2000	3.267142857
2000	3.29
2000	3.372857143
2000	3.392857143
2000	3.428571429
2000	3.43
2000	3.485714286
2000	3.505714286
2000	3.514285714
2000	3.528571429
2000	3.571428571
2000	3.571428571
2000	3.771428571
2000	3.828571429
2000	4
2000	4.142857143
2000	4.194285714
2000	4.285714286
2000	4.285714286
2000	4.432857143
2000	4.552857143
2000	4.714285714
2000	4.74
2000	4.87
2000	4.952857143
2000	4.968571429
2000	5.285714286
2000	5.285714286
2000	5.544285714
2000	5.657142857
2000	5.7
2000	5.714285714
2000	5.714285714
2000	6.142857143
2000	6.428571429
2000	6.428571429
2000	7.022857143
2000	7.142857143
2000	7.142857143
2000	7.428571429
2000	7.678571429
2000	8.571428571
2000	8.571428571
2000	9.085714286
2000	9.512857143
2000	9.571428571
2000	10.14285714
2000	10.41428571
2000	11.42857143
2000	11.66428571
2000	11.71428571
2000	12.57142857
2000	12.86
2000	15.28571429
2000	17.14285714
2000	18.10285714
2000	20
2000	23.14285714
2000	24.17857143
2000	28.28571429
2000	31.42857143
2000	32.05
2000	34.2
2000	42.85714286
2000	111.4285714
2000	724.2857143
2001	0.001285714
2001	0.007857143
2001	0.008
2001	0.008857143
2001	0.01
2001	0.012142857
2001	0.02
2001	0.022857143
2001	0.028571429
2001	0.028571429
2001	0.042857143
2001	0.05
2001	0.05
2001	0.057142857
2001	0.071428571
2001	0.071428571
2001	0.095714286
2001	0.097142857
2001	0.114285714
2001	0.125714286
2001	0.128571429
2001	0.128571429
2001	0.131428571
2001	0.142857143
2001	0.148571429
2001	0.157142857
2001	0.157142857
2001	0.161428571
2001	0.168571429
2001	0.177142857
2001	0.2
2001	0.214285714
2001	0.227142857
2001	0.238571429
2001	0.288571429
2001	0.327142857
2001	0.357142857
2001	0.357142857
2001	0.371428571
2001	0.38
2001	0.394285714
2001	0.434285714
2001	0.442857143
2001	0.444285714
2001	0.47
2001	0.488571429
2001	0.497142857
2001	0.51
2001	0.534285714
2001	0.628571429
2001	0.654285714
2001	0.714285714
2001	0.714285714
2001	0.771428571
2001	0.852857143
2001	0.857142857
2001	0.857142857
2001	0.857142857
2001	0.887142857
2001	0.921428571
2001	0.945714286
2001	0.971428571
2001	1
2001	1.001428571
2001	1.022857143
2001	1.05
2001	1.071428571
2001	1.142857143
2001	1.142857143
2001	1.142857143
2001	1.147142857
2001	1.161428571
2001	1.2
2001	1.214285714
2001	1.238571429
2001	1.25
2001	1.285714286
2001	1.325714286
2001	1.36
2001	1.398571429
2001	1.418571429
2001	1.428571429
2001	1.462857143
2001	1.465714286
2001	1.492857143
2001	1.564285714
2001	1.571428571
2001	1.571428571
2001	1.602857143
2001	1.62
2001	1.655714286
2001	1.688571429
2001	1.711428571
2001	1.714285714
2001	1.77
2001	1.801428571
2001	1.854285714
2001	1.857142857
2001	2
2001	2.03
2001	2.064285714
2001	2.071428571
2001	2.142857143
2001	2.142857143
2001	2.172857143
2001	2.237142857
2001	2.285714286
2001	2.404285714
2001	2.428571429
2001	2.558571429
2001	2.571428571
2001	2.714285714
2001	2.732857143
2001	2.857142857
2001	2.857142857
2001	2.86
2001	2.867
2001	3.085714286
2001	3.142857143
2001	3.285714286
2001	3.551428571
2001	3.571428571
2001	3.571428571
2001	3.571428571
2001	3.615428571
2001	3.714285714
2001	3.857142857
2001	3.857142857
2001	3.885714286
2001	4
2001	4.098571429
2001	4.142857143
2001	4.285714286
2001	4.285714286
2001	4.285714286
2001	4.285714286
2001	4.314285714
2001	4.351428571
2001	4.412857143
2001	4.53
2001	4.574285714
2001	4.672428571
2001	4.857142857
2001	5.051428571
2001	5.072857143
2001	5.285714286
2001	5.571428571
2001	5.74
2001	6.142857143
2001	6.428571429
2001	6.857142857
2001	6.942857143
2001	6.995714286
2001	7.142857143
2001	7.142857143
2001	7.571428571
2001	7.685714286
2001	7.795714286
2001	8
2001	8.428571429
2001	8.571428571
2001	9.285714286
2001	9.714285714
2001	9.857142857
2001	10
2001	10.71428571
2001	10.74285714
2001	11.49
2001	11.78571429
2001	12.19857143
2001	13.54285714
2001	13.71428571
2001	13.77857143
2001	15.71428571
2001	16.42857143
2001	17.94285714
2001	19.28571429
2001	20
2001	21.85714286
2001	25.71428571
2001	32.14285714
2001	35.71428571
2001	37.71428571
2001	42.81428571
2001	55.04285714
2001	61.42857143
2001	62.71428571
2001	75.42857143
2001	99.28571429
2001	257.3714286
2001	337.1428571
2001	430.1428571
2001	700
2002	0.01
2002	0.014285714
2002	0.015714286
2002	0.015714286
2002	0.018571429
2002	0.02
2002	0.028571429
2002	0.032857143
2002	0.042857143
2002	0.042857143
2002	0.045714286
2002	0.064285714
2002	0.075714286
2002	0.077142857
2002	0.087142857
2002	0.105714286
2002	0.12
2002	0.121428571
2002	0.127142857
2002	0.127142857
2002	0.142857143
2002	0.16
2002	0.164285714
2002	0.171428571
2002	0.2
2002	0.202857143
2002	0.214285714
2002	0.27
2002	0.285714286
2002	0.3
2002	0.32
2002	0.328571429
2002	0.388571429
2002	0.388571429
2002	0.388571429
2002	0.398571429
2002	0.404285714
2002	0.412857143
2002	0.428571429
2002	0.44
2002	0.455714286
2002	0.471428571
2002	0.485714286
2002	0.488571429
2002	0.521428571
2002	0.532857143
2002	0.571428571
2002	0.582857143
2002	0.595714286
2002	0.6
2002	0.628571429
2002	0.657142857
2002	0.661428571
2002	0.678571429
2002	0.714285714
2002	0.714285714
2002	0.741428571
2002	0.762857143
2002	0.781428571
2002	0.802857143
2002	0.857142857
2002	0.871428571
2002	0.871428571
2002	0.99
2002	1
2002	1.021428571
2002	1.021428571
2002	1.028571429
2002	1.028571429
2002	1.065714286
2002	1.128571429
2002	1.142857143
2002	1.194285714
2002	1.22
2002	1.22
2002	1.225714286
2002	1.257142857
2002	1.347142857
2002	1.428571429
2002	1.428571429
2002	1.428571429
2002	1.428571429
2002	1.442857143
2002	1.45
2002	1.457142857
2002	1.484285714
2002	1.488571429
2002	1.53
2002	1.567142857
2002	1.592857143
2002	1.597142857
2002	1.664285714
2002	1.714285714
2002	1.814285714
2002	2.142857143
2002	2.142857143
2002	2.185714286
2002	2.244285714
2002	2.428571429
2002	2.56
2002	2.662857143
2002	2.684285714
2002	2.757142857
2002	2.847142857
2002	2.857142857
2002	2.857142857
2002	2.857142857
2002	3.051428571
2002	3.057142857
2002	3.271428571
2002	3.285714286
2002	3.294285714
2002	3.507142857
2002	3.525714286
2002	3.571428571
2002	3.857142857
2002	4.285714286
2002	4.285714286
2002	4.285714286
2002	4.285714286
2002	4.285714286
2002	4.285714286
2002	4.285714286
2002	5
2002	5.03
2002	5.5
2002	5.571428571
2002	5.714285714
2002	5.714285714
2002	5.714285714
2002	6.882857143
2002	7.142857143
2002	7.142857143
2002	7.142857143
2002	8.257142857
2002	8.428571429
2002	8.571428571
2002	9
2002	9.142857143
2002	9.232857143
2002	9.271428571
2002	9.614285714
2002	10
2002	10.37142857
2002	11.38142857
2002	14.76857143
2002	17.4
2002	18.42857143
2002	24.16142857
2002	28.75714286
2002	39
2002	40.84428571
2002	48.2
2002	52.85714286
2002	57.14285714
2002	81.68857143
2002	85.71428571
2002	88.57142857
2002	90
2002	111.4285714
2002	154.7857143
2002	175.7142857
2002	184.2857143
2002	195.7142857
2002	265.7142857
2002	785.7142857
2002	940
2002	1545.714286
2003	0.007142857
2003	0.019285714
2003	0.024285714
2003	0.038571429
2003	0.041428571
2003	0.071428571
2003	0.071428571
2003	0.071428571
2003	0.071428571
2003	0.075714286
2003	0.08
2003	0.082857143
2003	0.094428571
2003	0.1
2003	0.108571429
2003	0.124285714
2003	0.127142857
2003	0.142857143
2003	0.158571429
2003	0.174285714
2003	0.195714286
2003	0.202857143
2003	0.202857143
2003	0.221428571
2003	0.228571429
2003	0.285714286
2003	0.314285714
2003	0.315714286
2003	0.357142857
2003	0.357142857
2003	0.371428571
2003	0.382857143
2003	0.425714286
2003	0.428571429
2003	0.428571429
2003	0.531428571
2003	0.557142857
2003	0.571428571
2003	0.642857143
2003	0.651428571
2003	0.657142857
2003	0.664285714
2003	0.685714286
2003	0.7
2003	0.788571429
2003	0.791428571
2003	0.797142857
2003	0.805714286
2003	0.912857143
2003	0.942857143
2003	0.957142857
2003	0.997142857
2003	1.042857143
2003	1.1
2003	1.101428571
2003	1.114285714
2003	1.142857143
2003	1.142857143
2003	1.228571429
2003	1.257142857
2003	1.257142857
2003	1.288571429
2003	1.332857143
2003	1.357142857
2003	1.428571429
2003	1.428571429
2003	1.428571429
2003	1.428571429
2003	1.428571429
2003	1.428571429
2003	1.482857143
2003	1.542857143
2003	1.562857143
2003	1.571428571
2003	1.714285714
2003	1.814285714
2003	1.814285714
2003	1.822857143
2003	1.822857143
2003	1.857142857
2003	1.857142857
2003	1.857142857
2003	1.93
2003	2.037142857
2003	2.042857143
2003	2.061428571
2003	2.091428571
2003	2.091428571
2003	2.111428571
2003	2.142857143
2003	2.304285714
2003	2.428571429
2003	2.428571429
2003	2.574285714
2003	2.762857143
2003	2.857142857
2003	2.857142857
2003	2.857142857
2003	2.857142857
2003	2.95
2003	3
2003	3.014285714
2003	3.044285714
2003	3.172857143
2003	3.285714286
2003	3.35
2003	3.391428571
2003	3.391428571
2003	3.452857143
2003	3.5
2003	3.778571429
2003	4.257142857
2003	4.357142857
2003	4.372857143
2003	4.628571429
2003	4.714285714
2003	5.665714286
2003	5.714285714
2003	5.714285714
2003	6
2003	6.641428571
2003	7.528571429
2003	9.428571429
2003	10.08571429
2003	11.31857143
2003	11.42857143
2003	12.28571429
2003	12.28571429
2003	14.28571429
2003	15.28571429
2003	15.65571429
2003	15.71428571
2003	18.57142857
2003	20
2003	22.42857143
2003	24.28571429
2003	26.76714286
2003	28.57142857
2003	29.78571429
2003	44.28571429
2003	45.71428571
2003	98.39
2003	107.8571429
2003	1250
2004	0.01
2004	0.01
2004	0.022857143
2004	0.042857143
2004	0.042857143
2004	0.047142857
2004	0.055714286
2004	0.057142857
2004	0.071428571
2004	0.071428571
2004	0.071428571
2004	0.099571429
2004	0.107142857
2004	0.114285714
2004	0.114285714
2004	0.128571429
2004	0.142857143
2004	0.142857143
2004	0.142857143
2004	0.142857143
2004	0.142857143
2004	0.142857143
2004	0.185714286
2004	0.217142857
2004	0.228571429
2004	0.239714286
2004	0.285714286
2004	0.285714286
2004	0.29
2004	0.3
2004	0.342857143
2004	0.354285714
2004	0.357142857
2004	0.405714286
2004	0.46
2004	0.474285714
2004	0.485714286
2004	0.517142857
2004	0.555714286
2004	0.571428571
2004	0.605714286
2004	0.631428571
2004	0.642857143
2004	0.681428571
2004	0.857142857
2004	0.978571429
2004	0.98
2004	1
2004	1.021428571
2004	1.042857143
2004	1.052857143
2004	1.142857143
2004	1.145714286
2004	1.152857143
2004	1.211428571
2004	1.232857143
2004	1.261428571
2004	1.265714286
2004	1.315714286
2004	1.324285714
2004	1.371428571
2004	1.411428571
2004	1.428571429
2004	1.428571429
2004	1.428571429
2004	1.494285714
2004	1.642857143
2004	1.664285714
2004	1.672857143
2004	1.8
2004	1.928571429
2004	1.928571429
2004	1.942857143
2004	2
2004	2.071428571
2004	2.142857143
2004	2.142857143
2004	2.214285714
2004	2.227142857
2004	2.228571429
2004	2.581428571
2004	2.714285714
2004	2.857142857
2004	3.142857143
2004	3.571428571
2004	3.571428571
2004	3.585714286
2004	3.711428571
2004	3.884285714
2004	4.198571429
2004	4.235714286
2004	4.4
2004	5.714285714
2004	5.714285714
2004	5.788571429
2004	6.285714286
2004	6.285714286
2004	6.832857143
2004	6.907142857
2004	7.49
2004	8.285714286
2004	8.571428571
2004	8.7
2004	8.888571429
2004	9.64
2004	10.04714286
2004	10.38714286
2004	10.67428571
2004	12.85714286
2004	13.42857143
2004	13.92857143
2004	15.71428571
2004	15.71428571
2004	16.42857143
2004	16.85714286
2004	21.42857143
2004	21.71428571
2004	22.85714286
2004	22.85714286
2004	23.98571429
2004	25
2004	26.35714286
2004	26.57142857
2004	28.42857143
2004	30.71428571
2004	36.42857143
2004	45.71428571
2004	55.28571429
2004	64.28571429
2004	71.42857143
2004	162.1428571
2005	0.003142857
2005	0.014285714
2005	0.024285714
2005	0.028571429
2005	0.064285714
2005	0.071428571
2005	0.075714286
2005	0.075714286
2005	0.085714286
2005	0.085714286
2005	0.088571429
2005	0.108571429
2005	0.132857143
2005	0.138571429
2005	0.142857143
2005	0.142857143
2005	0.142857143
2005	0.164285714
2005	0.168571429
2005	0.185714286
2005	0.185714286
2005	0.19
2005	0.194285714
2005	0.208571429
2005	0.214285714
2005	0.228571429
2005	0.234285714
2005	0.261428571
2005	0.285714286
2005	0.285714286
2005	0.3
2005	0.328571429
2005	0.332857143
2005	0.342857143
2005	0.398571429
2005	0.408571429
2005	0.411428571
2005	0.428571429
2005	0.5
2005	0.502857143
2005	0.571428571
2005	0.571428571
2005	0.571428571
2005	0.585714286
2005	0.61
2005	0.612857143
2005	0.645714286
2005	0.714285714
2005	0.714285714
2005	0.714285714
2005	0.857142857
2005	0.871428571
2005	1.042857143
2005	1.285714286
2005	1.428571429
2005	1.428571429
2005	1.428571429
2005	1.571428571
2005	1.68
2005	1.685714286
2005	2.142857143
2005	2.357142857
2005	2.5
2005	2.811428571
2005	2.857142857
2005	2.857142857
2005	3.142857143
2005	3.425714286
2005	3.428571429
2005	3.535714286
2005	3.571428571
2005	3.571428571
2005	3.771428571
2005	3.881428571
2005	4.042857143
2005	5.057142857
2005	6.2
2005	6.285714286
2005	7.142857143
2005	7.177142857
2005	7.714285714
2005	7.857142857
2005	9.571428571
2005	12.85714286
2005	27.14285714
2005	28.14285714
2005	36.28571429
2005	37.14285714
2005	42.85714286
2005	85.71428571
2006	0.028571429
2006	0.034285714
2006	0.042857143
2006	0.042857143
2006	0.049485714
2006	0.071428571
2006	0.088571429
2006	0.137142857
2006	0.142857143
2006	0.142857143
2006	0.142857143
2006	0.142857143
2006	0.151428571
2006	0.184285714
2006	0.214285714
2006	0.237142857
2006	0.237142857
2006	0.285714286
2006	0.304485714
2006	0.348571429
2006	0.361428571
2006	0.392857143
2006	0.428571429
2006	0.471428571
2006	0.475714286
2006	0.714285714
2006	0.732857143
2006	0.737142857
2006	0.777142857
2006	0.857142857
2006	0.857142857
2006	0.857142857
2006	0.9
2006	1.071428571
2006	1.142857143
2006	1.214285714
2006	1.351428571
2006	1.428571429
2006	1.428571429
2006	1.5
2006	1.685714286
2006	1.714285714
2006	1.904285714
2006	2.12
2006	2.164285714
2006	2.285714286
2006	2.285714286
2006	2.325714286
2006	2.328571429
2006	2.478571429
2006	2.641428571
2006	2.657142857
2006	2.857142857
2006	2.857142857
2006	2.857142857
2006	3.222857143
2006	3.285714286
2006	3.571428571
2006	3.714285714
2006	3.857142857
2006	3.9
2006	4.285714286
2006	4.285714286
2006	4.514285714
2006	4.714285714
2006	4.757142857
2006	5.615714286
2006	5.942857143
2006	6
2006	6.428571429
2006	6.571428571
2006	7.142857143
2006	7.142857143
2006	7.142857143
2006	7.142857143
2006	7.142857143
2006	9.285714286
2006	9.495714286
2006	9.571428571
2006	9.857142857
2006	10.37142857
2006	10.38857143
2006	11.42857143
2006	11.42857143
2006	11.42857143
2006	11.75285714
2006	12.14285714
2006	13.69
2006	14.28571429
2006	15.42857143
2006	19.71428571
2006	23.14285714
2006	23.65714286
2006	24.41142857
2006	28.57142857
2006	29.14285714
2006	32.85714286
2006	60.28571429
2006	77.14285714
2006	120.3571429
2006	142.8571429
2006	550
2007	0.014285714
2007	0.028571429
2007	0.065714286
2007	0.067142857
2007	0.071428571
2007	0.112857143
2007	0.142857143
2007	0.142857143
2007	0.143428571
2007	0.151142857
2007	0.171428571
2007	0.186857143
2007	0.212857143
2007	0.299714286
2007	0.302
2007	0.352857143
2007	0.357142857
2007	0.360285714
2007	0.395714286
2007	0.428571429
2007	0.474285714
2007	0.514285714
2007	0.614285714
2007	0.621714286
2007	0.688571429
2007	0.7
2007	0.714285714
2007	0.771428571
2007	0.917142857
2007	0.958571429
2007	1
2007	1.1
2007	1.142857143
2007	1.157142857
2007	1.162857143
2007	1.285714286
2007	1.322857143
2007	1.342857143
2007	1.365714286
2007	1.571428571
2007	1.614285714
2007	1.644285714
2007	1.942857143
2007	1.945714286
2007	2.292857143
2007	2.314285714
2007	2.487142857
2007	2.591428571
2007	2.708571429
2007	2.857142857
2007	3.095714286
2007	3.142857143
2007	3.352857143
2007	3.451428571
2007	3.738571429
2007	3.787142857
2007	3.787142857
2007	4.285714286
2007	4.285714286
2007	4.828571429
2007	5.142857143
2007	8
2007	8.428571429
2007	8.459142857
2007	9.928571429
2007	12.49285714
2007	12.85714286
2007	13.85714286
2007	15.07142857
2007	15.71428571
2007	16
2007	21.78571429
2007	22.85714286
2007	25.21428571
2007	25.85714286
2007	28.57142857
2007	37.14285714
2007	54.28571429
2007	72.85714286
2007	85.71428571
2007	95.71428571
2007	102.5714286
2007	140
2007	227.1428571
2008	0.002857143
2008	0.02
2008	0.028571429
2008	0.031428571
2008	0.042857143
2008	0.055714286
2008	0.07
2008	0.071428571
2008	0.071428571
2008	0.1
2008	0.142857143
2008	0.184285714
2008	0.285714286
2008	0.471428571
2008	0.571428571
2008	0.628571429
2008	0.628571429
2008	0.714285714
2008	0.714285714
2008	0.714285714
2008	0.728571429
2008	1.028571429
2008	1.271428571
2008	1.271428571
2008	1.457142857
2008	1.75
2008	1.9
2008	1.9
2008	1.9
2008	1.942857143
2008	2
2008	2.05
2008	2.157142857
2008	2.214285714
2008	2.228571429
2008	2.542857143
2008	2.857142857
2008	2.857142857
2008	2.857142857
2008	2.857142857
2008	2.891428571
2008	2.915714286
2008	3.071428571
2008	3.142857143
2008	3.142857143
2008	3.221428571
2008	3.571428571
2008	3.628571429
2008	3.814285714
2008	3.814285714
2008	4.077142857
2008	4.46
2008	4.485714286
2008	4.857142857
2008	4.857142857
2008	5.028571429
2008	5.528571429
2008	5.7
2008	8.171428571
2008	8.285714286
2008	8.285714286
2008	9.128571429
2008	9.192857143
2008	9.228571429
2008	10
2008	10.82857143
2008	12.5
2008	13.01857143
2008	13.85714286
2008	13.94285714
2008	15.85714286
2008	22.85714286
2008	24.77142857
2008	24.85714286
2008	35.42857143
2008	38.57142857
2008	40.57857143
2008	47.14285714
2008	48.69
2008	80
2008	82
2008	85
2008	152.5714286
2009	0.014285714
2009	0.022857143
2009	0.024285714
2009	0.028571429
2009	0.028571429
2009	0.031428571
2009	0.034285714
2009	0.035714286
2009	0.036571429
2009	0.04
2009	0.041428571
2009	0.044285714
2009	0.048571429
2009	0.05
2009	0.064285714
2009	0.068571429
2009	0.07
2009	0.071428571
2009	0.071428571
2009	0.071428571
2009	0.078571429
2009	0.085714286
2009	0.085714286
2009	0.085714286
2009	0.087142857
2009	0.092857143
2009	0.098571429
2009	0.1
2009	0.1
2009	0.1
2009	0.102857143
2009	0.104285714
2009	0.114285714
2009	0.114285714
2009	0.121428571
2009	0.121428571
2009	0.125714286
2009	0.128571429
2009	0.128571429
2009	0.128571429
2009	0.128571429
2009	0.135714286
2009	0.135714286
2009	0.14
2009	0.142857143
2009	0.142857143
2009	0.142857143
2009	0.142857143
2009	0.142857143
2009	0.142857143
2009	0.142857143
2009	0.142857143
2009	0.144285714
2009	0.148571429
2009	0.15
2009	0.152857143
2009	0.154285714
2009	0.157142857
2009	0.157142857
2009	0.157142857
2009	0.157142857
2009	0.157142857
2009	0.157142857
2009	0.16
2009	0.164285714
2009	0.164285714
2009	0.17
2009	0.171428571
2009	0.171428571
2009	0.171428571
2009	0.171428571
2009	0.171428571
2009	0.171428571
2009	0.171428571
2009	0.178571429
2009	0.185714286
2009	0.185714286
2009	0.185714286
2009	0.185714286
2009	0.185714286
2009	0.188571429
2009	0.192857143
2009	0.2
2009	0.2
2009	0.2
2009	0.2
2009	0.2
2009	0.2
2009	0.205714286
2009	0.207142857
2009	0.207142857
2009	0.208571429
2009	0.214285714
2009	0.214285714
2009	0.218571429
2009	0.218571429
2009	0.221428571
2009	0.221428571
2009	0.221428571
2009	0.221428571
2009	0.228571429
2009	0.228571429
2009	0.228571429
2009	0.228571429
2009	0.228571429
2009	0.231428571
2009	0.235714286
2009	0.235714286
2009	0.235714286
2009	0.235714286
2009	0.235714286
2009	0.235714286
2009	0.242857143
2009	0.242857143
2009	0.242857143
2009	0.242857143
2009	0.25
2009	0.25
2009	0.257142857
2009	0.257142857
2009	0.257142857
2009	0.26
2009	0.26
2009	0.261428571
2009	0.262857143
2009	0.268571429
2009	0.268571429
2009	0.271428571
2009	0.271428571
2009	0.271428571
2009	0.271428571
2009	0.271428571
2009	0.271428571
2009	0.271428571
2009	0.271428571
2009	0.278571429
2009	0.285714286
2009	0.285714286
2009	0.285714286
2009	0.285714286
2009	0.285714286
2009	0.285714286
2009	0.285714286
2009	0.291428571
2009	0.292857143
2009	0.294285714
2009	0.3
2009	0.3
2009	0.3
2009	0.3
2009	0.3
2009	0.301428571
2009	0.307142857
2009	0.307142857
2009	0.307142857
2009	0.308571429
2009	0.314285714
2009	0.314285714
2009	0.314285714
2009	0.314285714
2009	0.314285714
2009	0.321428571
2009	0.328571429
2009	0.328571429
2009	0.335714286
2009	0.335714286
2009	0.341428571
2009	0.342857143
2009	0.342857143
2009	0.342857143
2009	0.342857143
2009	0.357142857
2009	0.364285714
2009	0.371428571
2009	0.371428571
2009	0.374285714
2009	0.392857143
2009	0.392857143
2009	0.392857143
2009	0.4
2009	0.4
2009	0.4
2009	0.4
2009	0.4
2009	0.4
2009	0.4
2009	0.4
2009	0.405714286
2009	0.407142857
2009	0.41
2009	0.414285714
2009	0.414285714
2009	0.414285714
2009	0.414285714
2009	0.418571429
2009	0.421428571
2009	0.421428571
2009	0.421428571
2009	0.428571429
2009	0.435714286
2009	0.435714286
2009	0.442857143
2009	0.45
2009	0.455714286
2009	0.457142857
2009	0.457142857
2009	0.457142857
2009	0.485714286
2009	0.485714286
2009	0.49
2009	0.5
2009	0.5
2009	0.5
2009	0.507142857
2009	0.508571429
2009	0.514285714
2009	0.518571429
2009	0.521428571
2009	0.527142857
2009	0.528571429
2009	0.532857143
2009	0.542857143
2009	0.542857143
2009	0.55
2009	0.564285714
2009	0.571428571
2009	0.571428571
2009	0.571428571
2009	0.571428571
2009	0.571428571
2009	0.595714286
2009	0.598571429
2009	0.6
2009	0.6
2009	0.607142857
2009	0.617142857
2009	0.628571429
2009	0.628571429
2009	0.642857143
2009	0.65
2009	0.65
2009	0.65
2009	0.671428571
2009	0.671428571
2009	0.671428571
2009	0.671428571
2009	0.685714286
2009	0.685714286
2009	0.685714286
2009	0.692857143
2009	0.7
2009	0.707142857
2009	0.707142857
2009	0.707142857
2009	0.711428571
2009	0.714285714
2009	0.714285714
2009	0.714285714
2009	0.714285714
2009	0.714285714
2009	0.714285714
2009	0.714285714
2009	0.714285714
2009	0.714285714
2009	0.714285714
2009	0.73
2009	0.734285714
2009	0.738571429
2009	0.742857143
2009	0.742857143
2009	0.742857143
2009	0.742857143
2009	0.75
2009	0.751428571
2009	0.762857143
2009	0.772857143
2009	0.775714286
2009	0.778571429
2009	0.778571429
2009	0.785714286
2009	0.785714286
2009	0.785714286
2009	0.79
2009	0.792857143
2009	0.798571429
2009	0.8
2009	0.814285714
2009	0.828571429
2009	0.834285714
2009	0.857142857
2009	0.857142857
2009	0.857142857
2009	0.858571429
2009	0.864285714
2009	0.868571429
2009	0.871428571
2009	0.871428571
2009	0.885714286
2009	0.885714286
2009	0.9
2009	0.914285714
2009	0.92
2009	0.928571429
2009	0.928571429
2009	0.928571429
2009	0.942857143
2009	0.942857143
2009	0.957142857
2009	0.985714286
2009	0.985714286
2009	1
2009	1
2009	1
2009	1.015714286
2009	1.028571429
2009	1.028571429
2009	1.028571429
2009	1.028571429
2009	1.032857143
2009	1.035714286
2009	1.04
2009	1.04
2009	1.042857143
2009	1.057142857
2009	1.057142857
2009	1.085714286
2009	1.1
2009	1.114285714
2009	1.114285714
2009	1.114285714
2009	1.128571429
2009	1.142857143
2009	1.142857143
2009	1.157142857
2009	1.157142857
2009	1.171428571
2009	1.171428571
2009	1.178571429
2009	1.192857143
2009	1.2
2009	1.207142857
2009	1.214285714
2009	1.214285714
2009	1.242857143
2009	1.242857143
2009	1.25
2009	1.271428571
2009	1.271428571
2009	1.282857143
2009	1.285714286
2009	1.285714286
2009	1.291428571
2009	1.3
2009	1.302857143
2009	1.314285714
2009	1.338571429
2009	1.34
2009	1.35
2009	1.352857143
2009	1.371428571
2009	1.371428571
2009	1.371428571
2009	1.381428571
2009	1.385714286
2009	1.4
2009	1.4
2009	1.421428571
2009	1.428571429
2009	1.428571429
2009	1.428571429
2009	1.428571429
2009	1.428571429
2009	1.428571429
2009	1.428571429
2009	1.428571429
2009	1.428571429
2009	1.428571429
2009	1.428571429
2009	1.428571429
2009	1.442857143
2009	1.442857143
2009	1.451428571
2009	1.452857143
2009	1.457142857
2009	1.471428571
2009	1.474285714
2009	1.474285714
2009	1.497142857
2009	1.5
2009	1.5
2009	1.508571429
2009	1.517142857
2009	1.521428571
2009	1.528571429
2009	1.528571429
2009	1.535
2009	1.542857143
2009	1.555714286
2009	1.571428571
2009	1.571428571
2009	1.571428571
2009	1.571428571
2009	1.58
2009	1.612857143
2009	1.614285714
2009	1.624285714
2009	1.628571429
2009	1.631428571
2009	1.635714286
2009	1.642857143
2009	1.657142857
2009	1.664285714
2009	1.674285714
2009	1.68
2009	1.685714286
2009	1.694285714
2009	1.714285714
2009	1.714285714
2009	1.714285714
2009	1.714285714
2009	1.735714286
2009	1.735714286
2009	1.735714286
2009	1.742857143
2009	1.742857143
2009	1.757142857
2009	1.771428571
2009	1.8
2009	1.802857143
2009	1.828571429
2009	1.835714286
2009	1.842857143
2009	1.857142857
2009	1.857142857
2009	1.857142857
2009	1.857142857
2009	1.857142857
2009	1.857142857
2009	1.857142857
2009	1.857142857
2009	1.871428571
2009	1.872857143
2009	1.894285714
2009	1.9
2009	1.9
2009	1.914285714
2009	1.928571429
2009	1.957142857
2009	1.957142857
2009	1.957142857
2009	1.96
2009	1.985714286
2009	2
2009	2
[truncated: 1,228 more rows]
